# Supplementary material for: Performance of India’s national publicly funded health insurance scheme, Pradhan Mantri Jan Arogaya Yojana (PMJAY), in improving access and financial protection for hospital care: findings from household surveys in Chhattisgarh state
Source: BMC Public Health. 2020 Jun 16;20:949. doi: 10.1186/s12889-020-09107-4 (PMC7298746; doi:10.1186/s12889-020-09107-4)
Supplement: Supplementary file 1 — Additional file 1. Study Variables - This table lists the variables used in the study. [file 12889_2020_9107_MOESM1_ESM.xlsx]

## Sheet: Study Variables
	Additional File S1 - Study Variables
	Sl	Variable Name	Variable Description	Category
	1	Sex	Sex of Individual	Male
				Female
	2	Education Category	Education Category of Individual	Not Literate
				Primary
				High or Higher Secondary
				Graduate or above
	3	Social Group	Social Group/Caste of Individual	Scheduled Tribes
				Scheduled Castes
				Other Backward Classes
				Others
	4	Per-Capita HH Expenditure Quintile	Quintiles of Per-capita Consumption Expenditure of Individual's Household	1:Poorest
				2:Poor
				3: Middle
				4: Rich
				5: Richest
	5	Occupation	Occupation of the Household	Formal sector Job
				Self-employed
				Informal Work
				Unemployed
				Others
	6	Age Category	Age Category of Individual	<1 year
				1-4 Years
				5-14 Years
				15-48 Years
				49-59 Years
				60 Years and above
	7	Marital Status	Marital Status of Individual	Never Married
				Currently Married
				Widow/Widower
				Separated
	8	Place	Place of Residence of Individual	Rural
				Urban
	9	Large Household	Size of Individual's Household	<=5 members
				>5 members
	10	Hospitalised	Whether the individual was hospitalised in last one year	Yes
				No
	11	Insurance	Insurance Status of the Individual	Yes
				RSBY
				MSBY
				PMJAY
	12	PFHI	Whether individual enrolled under any PFHI scheme	Yes
				No
	13	PMJAY Enrolled	Whether individual enrolled under PMJAY scheme	Yes
				No
	14	Type of Hospital	Type of Hospital in which hospitalisation took place	Public Hospital
				Private Hospital
	15	Disease Category	Category of Disease/Condition for which hospitalisation episode took place	Communicable Diseases
				Non Communicable Diseases
				Maternal
				Emergency & Injury
				Others
	16	Duration	Duration of Hospitalisation Episode	<= 3 days
				> 3 days
	17	OOPE	Out of Pocket Expenditure (OOPE) at 2014 prices in INR
	18	CHE10	Catastrophic Health Expenditure at 10% threshold (OOPE > 10% of Annual Consumption Expenditure of concerned Household)	Yes
				No
	19	CHE25	Catastrophic Health Expenditure at 25% threshold (OOPE > 25% of Annual Consumption Expenditure of concerned Household)	Yes
				No
	20	CHE40	Catastrophic Health Expenditure at 40% threshold (OOPE > 40% of Annual Consumption Expenditure of concerned Household)	Yes
				No
	21	Year	Year of Survey	2004
				2014
				2019
