# Supplementary material for: Performance of India’s national publicly funded health insurance scheme, Pradhan Mantri Jan Arogaya Yojana (PMJAY), in improving access and financial protection for hospital care: findings from household surveys in Chhattisgarh state
Source: BMC Public Health. 2020 Jun 16;20:949. doi: 10.1186/s12889-020-09107-4 (PMC7298746; doi:10.1186/s12889-020-09107-4)
Supplement: Supplementary file 3 — Additional file 3. Sample Profile - This table provides the demographic and socio-economic profile of surveyed individuals. [file 12889_2020_9107_MOESM3_ESM.xlsx]

## Sheet: sample profile
	Additional File S3 - Socio-economic Profile of Sample
	Table S3: Socio-Economic Characteristics of Persons covered in Sample
	Characteristic	Category	Year 2004	Year 2014	Year 2019
	n		6375	7651	15361
	Place of sample (Urban/Rural)	Urban	0.14	0.181	0.214
		Rural	0.86	0.819	0.78
	Household size	Mean with 95% CI	6.2 (6.1-6.2)	5.5 (5.4-5.5)	5.88 (5.84-5.91)
		Median with 95% CI	6 (5.9-6.8)	6 (5.8-6.1)	6 (5.7-6.1)
	Occupation	Formal Sector Job	0.116	0.094	0.106
		Self-Employed	0.559	0.425	0.505
		Informal Sector Work	0.314	0.43	0.378
		Others	0.009	0.048	0.011
	Caste	ST	0.355	0.346	0.336
		SC	0.11	0.125	0.118
		OBC	0.474	0.458	0.512
		Others	0.062	0.067	0.034
	Percapita Household Consumption Expenditure in Quintiles (in INR)	Richest	0.128	0.1	0.183
		Rich	0.193	0.185	0.197
		Middle	0.224	0.224	0.19
		Poor	0.212	0.208	0.179
		Poorest	0.242	0.281	0.204
	Sex of Individual	Male	0.503	0.533	0.497
		Female	0.496	0.471	0.503
	Age Category of Individual	< 1 years	0.022	0.017	0.008
		1-4 years	0.096	0.062	0.077
		5-14 Years	0.242	0.234	0.182
		15-48 Years	0.51	0.551	0.567
		49-59 Years	0.076	0.1	0.08
		> 60 Years	0.053	0.035	0.082
	Education Status of Individual	No Literate	0.673	0.3	0.438
		Primary	0.154	0.37	0.165
		High and Higher Secondary	0.119	0.3	0.116
		Graduation and above	0.053	0.03	0.144
	Government Insurance/PFHI - Individuals enrolled under any PFHI scheme	Insured	0	0.388	0.678
		No Insurance	1	0.613	0.321
	Individuals Enrolled under differed Insurance schemes	PMJAY			0.458
		MSBY			0.22
		RSBY		0.388	0
		No Insurance	1	0.613	0.321
	PMJAY Enrolled - Individuals enrolled under PMJAY	Yes	0	0	0.458
		No	1	1	0.542
	PFHI - Individuals enrolled under any PFHI scheme	Yes	0	0.388	0.678
		No	1	0.613	0.321
