# Supplementary material for: Performance of India’s national publicly funded health insurance scheme, Pradhan Mantri Jan Arogaya Yojana (PMJAY), in improving access and financial protection for hospital care: findings from household surveys in Chhattisgarh state
Source: BMC Public Health. 2020 Jun 16;20:949. doi: 10.1186/s12889-020-09107-4 (PMC7298746; doi:10.1186/s12889-020-09107-4)
Supplement: Supplementary file 4 — Additional file 4. Probit Model for Utilisation – This file has two tables. Table S4.1 provides Probit Model for Utlisation with PMJAY-enrolment as one of the controlled variables. Table S4.2 provides Probit Model for Utlisation with PFHI-enrolment as one of the controlled variables. [file 12889_2020_9107_MOESM4_ESM.xlsx]

## Sheet: S4
	Additional File S4
	Table S4.1:	Probit model for Utilisation (Hospitalisation)
		(with PMJAY Enrollment as one of the variables)
	probit Hospitalised i.PMJAY_Enrolled i.Education_Category i.Age_category i.Place i.Social_Group i.Occupation i.sex i.PerCapita_HHExpendeture_Quintile i.Maritial_Status i.Large_Household
	Variable	Categories	Coef.	Std. Err.	Z	P>|t|	[95% Conf.Interval]
	PMJAY Enrollment	No	1
		Yes	-0.0235186	0.0386171	-0.61	0.543	-0.0992067	0.0521696
	Education	Not Literate	1
		Primary	-0.192072	0.0398188	-4.82	< 0.01	-0.270115	-0.114028
		High School	-0.115103	0.0460999	-2.5	0.013	-0.205457	-0.0247486
		Graduation and above	-0.304517	0.0515394	-5.91	< 0.01	-0.405532	-0.203502
	Age category	0-1 Year	1
		1-4 Years	-0.604506	0.1026	-5.89	< 0.01	-0.805599	-0.403415
		5 to 14 Years	-0.640674	0.096754	-6.62	< 0.01	-0.830308	-0.451039
		15-48 Years	-0.218418	0.0903706	-2.42	0.016	-0.395541	-0.0412954
		49 to 59 Years	-0.0079647	0.0951368	-0.08	0.933	-0.194429	0.1785
		60 and above	0.0967819	0.095507	1.01	0.311	-0.0904083	0.283972
	Place	Rural	1
		Urban	0.0344352	0.0353096	0.98	0.329	-0.0347704	0.103641
	Social Group	ST	1
		SC	0.145618	0.0478188	3.05	< 0.01	0.0518949	0.239341
		OBC	-0.0062259	0.035778	-0.17	0.862	-0.0763496	0.0638977
		Othes	0.0408324	0.0535539	0.76	0.446	-0.0641314	0.145796
	Occupation	Formal Sector Job	1
		Self Employed	-0.337651	0.0386701	-8.73	< 0.01	-0.413443	-0.261858
		Informal Sector	-0.620551	0.0429121	-14.46	< 0.01	-0.704657	-0.536445
		Unemployed	-1.10596	0.317936	-3.48	< 0.01	-1.7291	-0.482814
		Other	-0.42261	0.0886738	-4.77	< 0.01	-0.596407	-0.248813
	Sex	Male	1
		Female	-0.0486946	0.0289139	-1.68	0.092	-0.105365	0.0079756
	Household Size Category	<=5 Members	1
		> 5 members	-1.32929	0.0421512	-31.54	< 0.01	-1.41191	-1.24668
	Per Capita Household ExpendetureQuintile	Poorest	1
		Poor	0.305943	0.0767153	3.99	< 0.01	0.155584	0.456303
		Middle	0.500916	0.0702322	7.13	< 0.01	0.363264	0.638569
		Rich	1.09874	0.0660219	16.64	< 0.01	0.969341	1.22814
		Richest	1.51654	0.0680432	22.29	< 0.01	1.38318	1.6499
	Maritial Status	Never Married	1
		Currently Married	0.111952	0.0291146	3.85	< 0.01	0.0548881	0.169015
		Widow	0.216919	0.0770055	2.82	0.005	0.0659909	0.367847
		Separated	0.852916	0.207064	4.12	< 0.01	0.447078	1.25875
	Table S4.2:	Probit model for Utilisation (Hospitalisation)
		(with PFHI enrolment as one of the variables)
	. probit Hospitalised i.PFHI i.Education_Category i.Age_category i.Place i.sex i.Social_Group i.Occupation i.PerCapita_HHExpendeture_Quintile i.Maritial_Status i.Large_Household
	Probit regression	Number of obs	=	28131
	Variable	Categories	Coef.	Std. Err.	Z	P>|t|	[95% Conf.Interval]
	PFHI (enrollment)	No	1
		Yes	-0.171735	0.0307334	-5.59	< 0.01	-0.231971	-0.111499
	Education	Not Literate	1
		Primary	-0.151331	0.0401674	-3.77	< 0.01	-0.230058	-0.0726047
		High School	-0.0953254	0.0463131	-2.06	0.04	-0.186097	-0.0045535
		Graduation and above	-0.269631	0.0519345	-5.19	< 0.01	-0.371421	-0.167841
	Age category	0-1 Year	1
		1-4 Years	-0.604217	0.102697	-5.88	< 0.01	-0.805498	-0.402935
		5 to 14 Years	-0.63393	0.0968359	-6.55	< 0.01	-0.823725	-0.444135
		15-48 Years	-0.199335	0.0904198	-2.2	0.027	-0.376555	-0.0221155
		49 to 59 Years	0.0286076	0.0953247	0.3	0.764	-0.158225	0.215441
		60 and above	0.137504	0.0954483	1.44	0.15	-0.0495714	0.324579
	Place	Rural	1
		Urban	0.0236478	0.0354575	0.67	0.505	-0.0458477	0.0931433
	Sex	Male	1
		Female	-0.0459684	0.0289649	-1.59	0.113	-0.102739	0.0108017
	Social Group	ST	1
		SC	0.142951	0.0478632	2.99	< 0.01	0.0491406	0.236761
		OBC	-0.0120987	0.0358081	-0.34	0.735	-0.0822813	0.0580839
		Othes	0.0087025	0.053955	0.16	0.872	-0.0970473	0.114452
	Occupation	Formal Sector Job	1
		Self Employed	-0.326639	0.0387833	-8.42	< 0.01	-0.402653	-0.250625
		Informal Sector	-0.607209	0.0430712	-14.1	< 0.01	-0.691627	-0.522791
		Unemployed	-1.07942	0.316383	-3.41	< 0.01	-1.69952	-0.459318
		Other	-0.44453	0.0887363	-5.01	< 0.01	-0.61845	-0.27061
	Per Capita Household ExpendetureQuintile	Poorest	1
		Poor	0.309591	0.0768303	4.03	< 0.01	0.159006	0.460176
		Middle	0.513712	0.0703252	7.3	< 0.01	0.375877	0.651547
		Rich	1.11246	0.0661251	16.82	< 0.01	0.982855	1.24206
		Richest	1.5262	0.06736	22.66	< 0.01	1.39418	1.65822
	Maritial Status	Never Married	1
		Currently Married	0.118729	0.0291681	4.07	< 0.01	0.0615605	0.175897
		Widow	0.243069	0.0771876	3.15	< 0.01	0.0917841	0.394354
		Separated	0.892844	0.207674	4.3	< 0.01	0.485812	1.29988
	Household Size Category	<=5 Members	1
		> 5 members	-1.35198	0.0421953	-32.04	< 0.01	-1.43468	-1.26928
