# Supplementary material for: Performance of India’s national publicly funded health insurance scheme, Pradhan Mantri Jan Arogaya Yojana (PMJAY), in improving access and financial protection for hospital care: findings from household surveys in Chhattisgarh state
Source: BMC Public Health. 2020 Jun 16;20:949. doi: 10.1186/s12889-020-09107-4 (PMC7298746; doi:10.1186/s12889-020-09107-4)
Supplement: Supplementary file 5 — Additional file 5. OLS Model for OOPE – This file has two tables. Table S5.1 provides OLS Model for OOPE with PMJAY-enrolment as one of the variables. Table S5.2 provides OLS Model for OOPE with PFHI-enrolment as one of the variables. [file 12889_2020_9107_MOESM5_ESM.xlsx]

## Sheet: S5
		Additional File S5
		Table S5.1:	OLS Model for OOPE
			(with PMJAY enrolment as one of the variables)
		. regress OOPE i.PMJAY_Enroll i.Type_of_Hospital i.HospitalDuration i.Disease_category i.Place i.Sex i.Social_Group i.Occupation i.Education_Category i.Maritial_Status
						Number of obs		=	2278
							R-squared	=	0.1234
		Variable	Categories	Coef.	Std. Err.	t	P>|t|	[95% Conf.Interval]
		PMJAY Enrolled	No	1
			Yes	-4286.71	2487.84	-1.72	0.085	-9165.42	591.994
		Type of Hospital	Public	1
			Private	16253.5	1999.98	8.13	< 0.01	12331.5	20175.5
		Hospital Duration	<= 3 Days	1
			> 3 Days	13020.3	1916.62	6.79	< 0.01	9261.72	16778.8
		Disease category	Communicable Disease	1
			NCD	14457.6	2650.24	5.46	< 0.01	9260.47	19654.8
			Pregency Related	1955.99	2986.84	0.65	0.513	-3901.27	7813.25
			Emergency/Injury	15974.8	3556.09	4.49	< 0.01	9001.29	22948.4
			Others	1113.39	3185.11	0.35	0.727	-5132.67	7359.46
		Place	Rural	1
			Urban	1621.32	2235.3	0.73	0.468	-2762.14	6004.78
		Sex	Male	1
			Female	-4775.56	2180.55	-2.19	0.029	-9051.66	-499.469
		Social Group	ST	1
			SC	134.01	3191.94	0.04	0.967	-6125.44	6393.46
			OBC	1240.14	2358.38	0.53	0.599	-3384.68	5864.96
			Othes	13181.3	3736.48	3.53	< 0.01	5854.02	20508.6
		Occupation	Formal Sector Job	1
			Self Employed	5339.84	2717.8	1.96	0.05	10.1738	10669.5
			Informal Sector	3105.16	2957.7	1.05	0.294	-2694.95	8905.27
			Unemployed	37537.9	18213	2.06	0.039	1821.81	73254.1
			Other	-1303.72	5644.05	-0.23	0.817	-12371.8	9764.36
		Education	Not Literate	1
			Primary	4368.18	2599.58	1.68	0.093	-729.64	9466
			High School	4071.92	2815.46	1.45	0.148	-1449.25	9593.09
			Graduation and above	15388.2	3588.69	4.29	< 0.01	8350.73	22425.7
		Age category	0-1 Year	1
			1-4 Years	1650.08	9258.57	0.18	0.859	-16506.2	19806.3
			5 to 14 Years	-635.962	9298.32	-0.07	0.945	-18870.1	17598.2
			15-48 Years	1433.26	9233.72	0.16	0.877	-16674.2	19540.8
			49 to 59 Years	1534.73	9662.16	0.16	0.874	-17412.9	20482.4
			60 and above	1987.19	9738.54	0.2	0.838	-17110.3	21084.7
		Maritial Status	Never Married	1
			Currently Married	3668.74	3251.96	1.13	0.259	-2708.41	10045.9
			Widow	1073.38	5352.64	0.2	0.841	-9423.25	11570
			Separated	-1938.63	9752.86	-0.2	0.842	-21064.2	17186.9
		Table S5.2:	OLS Model for OOPE
			(with PFHI enrolment as one of the variables)
		regress OOPE i.PFHI i.Type_of_Hospital i.HospitalDuration i.Disease_category i.Place i.Sex i.Social_Group i.Occupation i.Education_Category i.Age_Category i.Maritial_Status
					Number of obs		=	2278
					R-squared		=	0.122
		Variable	Categories	Coef.	Std. Err.	t	P>|t|	[95% Conf.Interval]
		PFHI (enrolled)	No	1
			Yes	-86.6254	1975.74	-0.04	0.965	-3961.08	3787.83
		Type of Hospital	Public	1
			Private	16400.6	1999.52	8.2	< 0.01	12479.5	20321.7
		Hospital Duration	<= 3 Days	1
			> 3 Days	13199.8	1916.38	6.89	< 0.01	9441.75	16957.8
		Disease category	Communicable Disease	1
			NCD	14220.2	2648.4	5.37	< 0.01	9026.64	19413.8
			Pregency Related	2402.89	2981.9	0.81	0.42	-3444.66	8250.45
			Emergency/Injury	16094	3557.84	4.52	< 0.01	9117.06	23071
			Others	1406.42	3190.2	0.44	0.659	-4849.62	7662.47
		Place	Rural	1
			Urban	1866.85	2232.34	0.84	0.403	-2510.8	6244.51
		Sex	Male	1
			Female	-4794.69	2182.05	-2.2	0.028	-9073.74	-515.654
		Social Group	ST	1
			SC	397.579	3200.12	0.12	0.901	-5877.91	6673.07
			OBC	1215.66	2365.12	0.51	0.607	-3422.38	5853.7
			Othes	13824.7	3777.85	3.66	< 0.01	6416.27	21233.1
		Occupation	Formal Sector Job	1
			Self Employed	4919.83	2716.19	1.81	0.07	-406.666	10246.3
			Informal Sector	2607.16	2949.84	0.88	0.377	-3177.53	8391.85
			Unemployed	36160.3	18207.8	1.99	0.047	454.525	71866.1
			Other	-1360	5648.61	-0.24	0.81	-12437	9717.03
		Education	Not Literate	1
			Primary	4206.48	2613.72	1.61	0.108	-919.071	9332.03
			High School	3509.13	2839.16	1.24	0.217	-2058.52	9076.78
			Graduation and above	14809.4	3614.16	4.1	< 0.01	7721.96	21896.8
		Age category	0-1 Year	1
			1-4 Years	1755.37	9264.47	0.19	0.85	-16412.4	19923.2
			5 to 14 Years	-673.632	9304.83	-0.07	0.942	-18920.6	17573.3
			15-48 Years	1207.36	9244.11	0.13	0.896	-16920.5	19335.2
			49 to 59 Years	1329.84	9678.62	0.14	0.891	-17650.1	20309.8
			60 and above	1653.94	9756.25	0.17	0.865	-17478.2	20786.1
		Maritial Status	Never Married	1
			Currently Married	3552.63	3253.51	1.09	0.275	-2827.56	9932.82
			Widow	824.849	5354.52	0.15	0.878	-9675.46	11325.2
			Separated	-1863.57	9767.41	-0.19	0.849	-21017.7	17290.5
