# Supplementary material for: Performance of India’s national publicly funded health insurance scheme, Pradhan Mantri Jan Arogaya Yojana (PMJAY), in improving access and financial protection for hospital care: findings from household surveys in Chhattisgarh state
Source: BMC Public Health. 2020 Jun 16;20:949. doi: 10.1186/s12889-020-09107-4 (PMC7298746; doi:10.1186/s12889-020-09107-4)
Supplement: Supplementary file 6 — Additional file 6. OLS Model for log of OOPE – This file has two tables. Table S6.1 provides OLS Model for log of OOPE with PMJAY-enrolment as one of the variables. Table S6.2 provides OLS Model for log of OOPE with PFHI-enrolment as one of the variables. [file 12889_2020_9107_MOESM6_ESM.xlsx]

## Sheet: S6
	Additional File S6
	Table S6.1:	OLS Model for Log of OOPE
		(with PMJAY enrolment as one of the variables)
	. regress log_of_OOPE i.PMJAY_Enroll i.Type_of_Hospital i.HospitalDuration i.Disease_category i.Place i.Sex i.Social_Group i.Occupation i.Education_Category i.Age_Category i.Maritial_Status
						Number of obs	=	2059
						R-squared	=	0.404
	Variable	Categories	Coef.	Std. Err.	t	P>|t|	[95% Conf.Interval]
	PMJAY Enrolled	No	1
		Yes	-0.454155	0.0842321	-5.39	< 0.01	-0.619345	-0.288964
	Type of Hospital	Public	1
		Private	1.54447	0.0663279	23.29	< 0.01	1.41439	1.67455
	Hospital Duration	<= 3 Days	1
		> 3 Days	0.937605	0.0637355	14.71	< 0.01	0.812611	1.0626
	Disease category	Communicable Disease	1
		NCD	0.682525	0.0868811	7.86	< 0.01	0.51214	0.852911
		Pregency Related	0.558319	0.102443	5.45	< 0.01	0.357416	0.759223
		Emergency/Injury	0.853194	0.115472	7.39	< 0.01	0.626738	1.07965
		Others	0.444029	0.103093	4.31	< 0.01	0.24185	0.646209
	Place	Rural	1
		Urban	-0.0752857	0.0749562	-1	0.315	-0.222285	0.0717134
	Sex	Male	1
		Female	-0.192259	0.071737	-2.68	< 0.01	-0.332945	-0.0515737
	Social Group	ST	1
		SC	0.502996	0.10708	4.7	< 0.01	0.292997	0.712995
		OBC	0.400712	0.0801275	5	< 0.01	0.243571	0.557852
		Othes	0.718427	0.123365	5.82	< 0.01	0.476492	0.960363
	Occupation	Formal Sector Job	1
		Self Employed	0.0889829	0.0908351	0.98	0.327	-0.0891568	0.267123
		Informal Sector	0.0979988	0.0994602	0.99	0.325	-0.0970557	0.293053
		Unemployed	0.867677	0.580795	1.49	0.135	-0.271339	2.00669
		Other	0.190443	0.182949	1.04	0.298	-0.168345	0.549231
	Education	Not Literate	1
		Primary	0.0722253	0.0870034	0.83	0.407	-0.0983999	0.24285
		High School	0.0915205	0.0949444	0.96	0.335	-0.0946781	0.277719
		Graduation and above	0.293507	0.1205	2.44	0.015	0.0571896	0.529824
	Age category	0-1 Year	1
		1-4 Years	-0.135406	0.301097	-0.45	0.653	-0.725898	0.455086
		5 to 14 Years	-0.099919	0.302604	-0.33	0.741	-0.693365	0.493527
		15-48 Years	-0.0455165	0.300788	-0.15	0.88	-0.635402	0.544369
		49 to 59 Years	0.200154	0.314701	0.64	0.525	-0.417017	0.817324
		60 and above	-0.1345	0.316881	-0.42	0.671	-0.755945	0.486946
	Maritial Status	Never Married	1
		Currently Married	0.0114472	0.106007	0.11	0.914	-0.196447	0.219341
		Widow	-0.0619017	0.177722	-0.35	0.728	-0.410438	0.286635
		Separated	-0.154016	0.317686	-0.48	0.628	-0.777041	0.469008
	Table S6.:	OLS Model for Log of OOPE
		(with PFHI enrolment as one of the variables)
	. regress log_of_OOPE i.PFHI i.Type_of_Hospital i.HospitalDuration i.Disease_category i.Place i.Sex i.Social_Group i.Occupation i.Education_Category i.Age_Category i.Maritial_Status
					Number of obs		=	2278
						R-squared	=	0.403
	Variable	Categories	Coef.	Std. Err.	t	P>|t|	[95% Conf.Interval]
	PFHI (enrolled)	No	1
		Yes	-0.34287	0.0667	-5.14	< 0.01	-0.473677	-0.212062
	Type of Hospital	Public	1
		Private	1.55903	0.066324	23.51	< 0.01	1.42896	1.6891
	Hospital Duration	<= 3 Days	1
		> 3 Days	0.944794	0.0637301	14.82	< 0.01	0.819811	1.06978
	Disease category	Communicable Disease	1
		NCD	0.66366	0.0868477	7.64	< 0.01	0.49334	0.83398
		Pregency Related	0.579658	0.102202	5.67	< 0.01	0.379227	0.780089
		Emergency/Injury	0.87609	0.115523	7.58	< 0.01	0.649535	1.10265
		Others	0.438985	0.103244	4.25	< 0.01	0.236511	0.641459
	Place	Rural	1
		Urban	-0.0555492	0.0749375	-0.74	0.459	-0.202512	0.0914133
	Sex	Male	1
		Female	-0.187561	0.0717936	-2.61	< 0.01	-0.328357	-0.0467639
	Social Group	ST	1
		SC	0.491658	0.107308	4.58	< 0.01	0.281213	0.702102
		OBC	0.380235	0.0803521	4.73	< 0.01	0.222654	0.537816
		Othes	0.685987	0.124474	5.51	< 0.01	0.441878	0.930097
	Occupation	Formal Sector Job	1
		Self Employed	0.0851634	0.0908627	0.94	0.349	-0.0930305	0.263357
		Informal Sector	0.0760578	0.099199	0.77	0.443	-0.118485	0.2706
		Unemployed	0.749456	0.580529	1.29	0.197	-0.389037	1.88795
		Other	0.172528	0.183079	0.94	0.346	-0.186513	0.531569
	Education	Not Literate	1
		Primary	0.0979746	0.087411	1.12	0.262	-0.07345	0.269399
		High School	0.119379	0.0959052	1.24	0.213	-0.0687039	0.307462
		Graduation and above	0.326354	0.121478	2.69	0.007	0.0881205	0.564589
	Age category	0-1 Year	1
		1-4 Years	-0.136674	0.301292	-0.45	0.65	-0.727547	0.4542
		5 to 14 Years	-0.0908646	0.302809	-0.3	0.764	-0.684713	0.502984
		15-48 Years	-0.0300211	0.30106	-0.1	0.921	-0.620439	0.560397
		49 to 59 Years	0.240435	0.315153	0.76	0.446	-0.377621	0.858492
		60 and above	-0.0983192	0.317369	-0.31	0.757	-0.720722	0.524084
	Maritial Status	Never Married	1
		Currently Married	0.0001737	0.106056	0	0.999	-0.207816	0.208163
		Widow	-0.095124	0.177834	-0.53	0.593	-0.443879	0.253632
		Separated	-0.207218	0.318089	-0.65	0.515	-0.831033	0.416597
