# Supplementary material for: Performance of India’s national publicly funded health insurance scheme, Pradhan Mantri Jan Arogaya Yojana (PMJAY), in improving access and financial protection for hospital care: findings from household surveys in Chhattisgarh state
Source: BMC Public Health. 2020 Jun 16;20:949. doi: 10.1186/s12889-020-09107-4 (PMC7298746; doi:10.1186/s12889-020-09107-4)
Supplement: Supplementary file 7 — Additional file 7. IV Model (2sls) for OOPE – This file has two tables. Table S7.1 provides IV Model (2sls) Model for OOPE with PMJAY-enrolment as a variable. Table S7.2 provides IV Model (2sls) Model for OOPE with PFHI-enrolment as a variable. [file 12889_2020_9107_MOESM7_ESM.xlsx]

## Sheet: S7
	Additional File S7
	Table S7.1:	IV Model for OOPE (2sls)
		(with PMJAY enrolment as one of the variables)
	. ivregress 2sls OOPE i.Type_of_Hospital i.HospitalDuration i.Disease_category i.Place i.Sex i.Social_Group i.Occupation i.Education_Category i.Age_Category ( PMJAY_Enroll =i.Maritial_Status )
			Number of obs	=	2278
	Variable	Categories	Coef.	Std. Err.	Z	P>|t|	[95% Conf.Interval]
	PMJAY Enrolled	No	1
		Yes	48374.2	90226.4	0.54	0.592	-128466	225215
	Type of Hospital	Public	1
		Private	18102.4	3716.95	4.87	< 0.01	10817.3	25387.5
	Hospital Duration	<= 3 Days	1
		> 3 Days	15277.4	4412.28	3.46	< 0.01	6629.45	23925.3
	Disease category	Communicable Disease	1
		NCD	11661.4	5814.4	2.01	0.045	265.374	23057.4
		Pregency Related	8362.93	9462.95	0.88	0.377	-10184.1	26910
		Emergency/Injury	17415.4	4492.82	3.88	< 0.01	8609.6	26221.1
		Others	4900.37	7333.14	0.67	0.504	-9472.33	19273.1
	Place	Rural	1
		Urban	4521.43	5714.31	0.79	0.429	-6678.42	15721.3
	Sex	Male	1
		Female	-5143.76	2447.78	-2.1	0.036	-9941.32	-346.204
	Social Group	ST	1
		SC	3432.95	6657.26	0.52	0.606	-9615.04	16481
		OBC	1062.03	2590.8	0.41	0.682	-4015.85	6139.91
		Othes	21359.7	14626.9	1.46	0.144	-7308.51	50027.8
	Occupation	Formal Sector Job	1
		Self Employed	-10.2875	9480.83	0	0.999	-18592.4	18571.8
		Informal Sector	-3167.29	11155.7	-0.28	0.776	-25032	18697.5
		Unemployed	18879.2	36128.3	0.52	0.601	-51931	89689.5
		Other	-2369.14	6160.93	-0.38	0.701	-14444.3	9706.07
	Education	Not Literate	1
		Primary	2262.03	4424.47	0.51	0.609	-6409.78	10933.8
		High School	-3137.24	12177.5	-0.26	0.797	-27004.7	20730.2
		Graduation and above	7900.05	12742.9	0.62	0.535	-17075.5	32875.7
	Age category	0-1 Year	1
		1-4 Years	2904.43	10310.6	0.28	0.778	-17304	23112.9
		5 to 14 Years	-1133.45	10180.7	-0.11	0.911	-21087.2	18820.3
		15-48 Years	-37.6883	11946.6	0	0.997	-23452.7	23377.3
		49 to 59 Years	406.723	12423.5	0.03	0.974	-23942.8	24756.2
		60 and above	-1542.69	14650.3	-0.11	0.916	-30256.7	27171.3
	Instrumented:	PMJAY_Enroll
	Instrumental Variable:	Maritial_Status
	Instruments:	1.Type_of_Hospital 2.HospitalDuration 2.Disease_category 3.Disease_category 4.Disease_category 5.Disease_category 2.Place 2.Sex 2.Social_Group 3.Social_Group 4.Social_Group 2.Occupation 3.Occupation 4.Occupation 5.Occupation 2.Education_Category 3.Education_Category 4.Education_Category 2.Age_Category 3.Age_Category 4.Age_Category 5.Age_Category 6.Age_Category 2.Maritial_Status 3.Maritial_Status …
	. estat endog
	Tests of endogeneity
	Ho: variables are exogenous
	Durbin (score) chi2(1)		.408001 (p = 0.5230)
	Wu-Hausman F(1,2252)		.403417 (p = 0.5254)
	. estat overid
	Tests of overidentifying restrictions:
	Sargan (score) chi2(2)	= 1.21837 (p = 0.5438)
	Basmann chi2(2)	= 1.20458 (p = 0.5476)
	Table S7.2:	IV Model for OOPE (2sls)
		(with PFHI enrolment as one of the variables)
	. ivregress 2sls OOPE i.Type_of_Hospital i.HospitalDuration i.Disease_category i.Place i.Sex i.Social_Group i.Occupation i.Education_Category i.Age_Category ( PFHI =i.Maritial_Status )
		Number of obs		=	2278
	Variable	Categories	Coef.	Std. Err.	Z	P>|t|	[95% Conf.Interval]
	PFHI (enrolled)	No	1
		Yes	17315.9	47960.3	0.36	0.718	-76684.6	111316
	Type of Hospital	Public	1
		Private	16606.9	2047.28	8.11	< 0.01	12594.3	20619.5
	Hospital Duration	<= 3 Days	1
		> 3 Days	13833.9	2628.57	5.26	< 0.01	8681.98	18985.8
	Disease category	Communicable Disease	1
		NCD	14407.6	2675.92	5.38	< 0.01	9162.94	19652.4
		Pregency Related	5042.69	4992.75	1.01	0.312	-4742.92	14828.3
		Emergency/Injury	16027.3	3617.16	4.43	< 0.01	8937.75	23116.8
		Others	3483.37	6526.91	0.53	0.594	-9309.14	16275.9
	Place	Rural	1
		Urban	1576.76	2304.38	0.68	0.494	-2939.75	6093.26
	Sex	Male	1
		Female	-4899.86	2210.65	-2.22	0.027	-9232.66	-567.059
	Social Group	ST	1
		SC	2638.93	7023.17	0.38	0.707	-11126.2	16404.1
		OBC	2636.29	4518.19	0.58	0.56	-6219.2	11491.8
		Othes	19738.2	16809.9	1.17	0.24	-13208.5	52685
	Occupation	Formal Sector Job	1
		Self Employed	2999.84	5739.82	0.52	0.601	-8250.01	14249.7
		Informal Sector	1097.62	5031.12	0.22	0.827	-8763.19	10958.4
		Unemployed	34053.9	18557.8	1.84	0.067	-2318.76	70426.6
		Other	-749.638	6485.57	-0.12	0.908	-13461.1	11961.9
	Education	Not Literate	1
		Primary	1661.83	7222.63	0.23	0.818	-12494.3	15817.9
		High School	-1185.05	12439.2	-0.1	0.924	-25565.4	23195.3
		Graduation and above	9636.8	13706.2	0.7	0.482	-17226.9	36500.5
	Age category	0-1 Year	1
		1-4 Years	1809.87	9370.01	0.19	0.847	-16555	20174.8
		5 to 14 Years	-1278.91	9630.98	-0.13	0.894	-20155.3	17597.5
		15-48 Years	1251.22	11313	0.11	0.912	-20921.8	23424.2
		49 to 59 Years	686.866	13879.2	0.05	0.961	-26516	27889.7
		60 and above	71.3066	14788.6	0	0.996	-28913.8	29056.5
	Instrumented:	PFHI
	Instrumental Variable:	Maritial_Status
	Instruments:	1.Type_of_Hospital 2.HospitalDuration 2.Disease_category 3.Disease_category 4.Disease_category 5.Disease_category 2.Place 2.Sex 2.Social_Group 3.Social_Group 4.Social_Group 2.Occupation 3.Occupation 4.Occupation 5.Occupation 2.Education_Category 3.Education_Category 4.Education_Category 2.Age_Category 3.Age_Category 4.Age_Category 5.Age_Category 6.Age_Category 2.Maritial_Status 3.Maritial_Status …
	. estat endog
	Tests of endogeneity
	Ho: variables are exogenous
	Durbin (score) chi2(1)		135955 (p = 0.7123)
	Wu-Hausman F(1,2252)		.134412 (p = 0.7139)
	. estat overid
	Tests of overidentifying restrictions:
	Sargan (score) chi2(2)	1.61254 (p = 0.4465)
	Basmann chi2(2)	1.59456 (p = 0.4506)
