# Supplementary material for: Performance of India’s national publicly funded health insurance scheme, Pradhan Mantri Jan Arogaya Yojana (PMJAY), in improving access and financial protection for hospital care: findings from household surveys in Chhattisgarh state
Source: BMC Public Health. 2020 Jun 16;20:949. doi: 10.1186/s12889-020-09107-4 (PMC7298746; doi:10.1186/s12889-020-09107-4)
Supplement: Supplementary file 8 — Additional file 8. IV Model (2sls) for log of OOPE – This file has two tables. Table S8.1 provides IV Model (2sls) Model for log of OOPE with PMJAY-enrolment as a variable. Table S8.2 provides IV Model (2sls) Model for log of OOPE with PFHI-enrolment as a variable. [file 12889_2020_9107_MOESM8_ESM.xlsx]

## Sheet: S8
	Additional File S8
	Table S8.1:	IV Model for Log OOPE
		(with PMJAY as one of the variables)
	. ivregress 2sls log_of_OOPE i.Type_of_Hospital i.Disease_category i.HospitalDuration i.Place i.Age_Category i.Sex i.Social_Group i.Education _Category i.Occupation i.Percapita_HH_Exp_Quintil ( PMJAY_Enroll=i.Maritial_Status)
	Instrumental variables (2SLS) regression		Number of obs =		2031
	Variable	Categories	Coef.	Std. Err.	z	P>|z|	[95% Conf.Interval]
	PMJAY Enrolled	No	1
		Yes	-0.479391	2.61867	-0.18	0.855	-5.61189	4.65311
	Type of Hospital	Public	1
		Private	1.52208	0.0953713	15.96	< 0.01	1.33515	1.709
	Disease category	Communicable Disease	1
		NCD	0.672247	0.140496	4.78	< 0.01	0.39688	0.947614
		Pregency Related	0.524516	0.341302	1.54	0.124	-0.144424	1.19345
		Emergency/Injury	0.809108	0.13702	5.91	< 0.01	0.540553	1.07766
		Others	0.438826	0.237754	1.85	0.065	-0.0271631	0.904815
	Hospital Duration	<= 3 Days	1
		> 3 Days	0.959318	0.124691	7.69	< 0.01	0.714928	1.20371
	Place	Rural	1
		Urban	-0.16849	0.0802578	-2.1	0.036	-0.325792	-0.0111872
	Age category	0-1 Year	1
		1-4 Years	-0.151361	0.30072	-0.5	0.615	-0.740762	0.43804
		5 to 14 Years	-0.0494244	0.303907	-0.16	0.871	-0.645071	0.546222
		15-48 Years	0.004491	0.328867	0.01	0.989	-0.640076	0.649058
		49 to 59 Years	0.205437	0.383347	0.54	0.592	-0.545909	0.956783
		60 and above	-0.144055	0.465292	-0.31	0.757	-1.05601	0.767901
	Place	Rural	1
		Urban	-0.206598	0.0822832	-2.51	< 0.01	-0.36787	-0.0453256
	Social Group	ST	1
		SC	0.490415	0.172446	2.84	< 0.01	0.152428	0.828403
		OBC	0.400646	0.0933411	4.29	< 0.01	0.2177	0.583591
		Othes	0.666965	0.405456	1.64	< 0.01	-0.127715	1.46164
	Education	Not Literate	1
		Primary	0.0504858	0.162356	0.31	0.756	-0.267726	0.368698
		High School	0.0165254	0.447626	0.04	0.971	-0.860806	0.893856
		Graduation and above	0.198081	0.525891	0.38	0.706	-0.832646	1.22881
	Occupation	Formal Sector Job	1
		Self Employed	0.127539	0.203357	0.63	0.531	-0.271034	0.526111
		Informal Sector	0.155864	0.244356	0.64	0.524	-0.323066	0.634793
		Unemployed	0.784817	1.10403	0.71	0.477	-1.37904	2.94868
		Other	0.193015	0.211182	0.91	0.361	-0.220894	0.606923
	PerCapita HouseHold Expendeture Quintile	Poorest	1
		Poor	0.0959278	0.099699	0.96	0.336	-0.0994787	0.291334
		Middle	0.151817	0.167076	0.91	0.364	-0.175647	0.479281
		Rich	0.187227	0.256526	0.73	0.465	-0.315554	0.690008
		Richest	0.463133	0.503493	0.92	0.358	-0.523694	1.44996
	Instrumented:	PMJAY_Enroll
	Instrumental Variable:	Maritial_Status
	Instruments:	1.Type_of_Hospital 2.Disease_category 3.Disease_category 4.Disease_category 5.Disease_category 2.HospitalDuration 2.Place 2.Age_Category 3.Age_Category 4.Age_Category 5.Age_Category 6.Age_Category 2.Sex 2.Social_Group 3.Social_Group 4.Social_Group 2.Education_Category 3.Education_Category 4.Education_Category 2.Occupation 3.Occupation 4.Occupation 5.Occupation 2.Percapita_HH_Exp_Quintil 3.Percapi…
	. estat endog
	Tests of endogeneity
	Ho: variables are exogenous
	Durbin (score) chi2(1)	=.001268 (p = 0.9716)
	Wu-Hausman F(1,2001)	=.001249 (p = 0.9718)
	. estat overid
	Tests of overidentifying restrictions:
	Sargan (score) chi2(2) =	650889 (p = 0.7222)
	Basmann chi2(2) =	64116 (p = 0.7257)
	Table S8.2:	IV Model for Log OOPE
		(with PFHI as one of the variables)
	. ivregress 2sls log_of_OOPE i.Type_of_Hospital i.Disease_category i.HospitalDuration i.Place i.Age_Category i.Sex i.Social_Group i.Education_Category i.Occupation i.Percapita_HH_Exp_Quintil ( PFHI =i.Maritial_Status)
	Instrumental variables (2SLS) regression		Number of obs	=	2031
	Variable	Categories	Coef.	Std. Err.	z	P>|z|	[95% Conf.Interval]
	PFHI (enrolled)	No	1
		Yes	1.0091	1.60637	0.63	0.53	-2.13933	4.15752
	Type of Hospital	Public	1
		Private	1.53811	0.0728481	21.11	< 0.01	1.39533	1.68089
	Disease category	Communicable Disease	1
		NCD	0.648075	0.0947783	6.84	< 0.01	0.462313	0.833837
		Pregency Related	0.714471	0.233138	3.06	< 0.01	0.257528	1.17141
		Emergency/Injury	0.821962	0.12613	6.52	< 0.01	0.574752	1.06917
		Others	0.584151	0.202619	2.88	< 0.01	0.187024	0.981277
	Hospital Duration	<= 3 Days	1
		> 3 Days	0.989059	0.071626	13.81	< 0.01	0.848674	1.12944
	Place	Rural	1
		Urban	-0.0995032	0.135791	-0.73	0.464	-0.365648	0.166641
	Age category	0-1 Year	1
		1-4 Years	-0.116966	0.330413	-0.35	0.723	-0.764563	0.530632
		5 to 14 Years	-0.0797513	0.334876	-0.24	0.812	-0.736096	0.576593
		15-48 Years	-0.176269	0.394862	-0.45	0.655	-0.950185	0.597646
		49 to 59 Years	-0.0405001	0.452436	-0.09	0.929	-0.927259	0.846259
		60 and above	-0.418613	0.461228	-0.91	0.364	-1.3226	0.485377
	Sex	Male	1
		Female	-0.216843	0.0776962	-2.79	< 0.01	-0.369124	-0.0645609
	Social Group	ST	1
		SC	0.647055	0.240188	2.69	< 0.01	0.176296	1.11781
		OBC	0.488758	0.153758	3.18	< 0.01	0.187398	0.790119
		Othes	1.0667	0.540488	1.97	0.048	0.0073599	2.12603
	Education	Not Literate	1
		Primary	-0.082173	0.195689	-0.42	0.675	-0.465716	0.301371
		High School	-0.27024	0.344966	-0.78	0.433	-0.946361	0.405881
		Graduation and above	-0.112965	0.371677	-0.3	0.761	-0.841438	0.615508
	Occupation	Formal Sector Job	1
		Self Employed	-0.0217269	0.209547	-0.1	0.917	-0.432432	0.388978
		Informal Sector	0.0152939	0.192547	0.08	0.937	-0.362091	0.392679
		Unemployed	0.576164	0.629202	0.92	0.36	-0.65705	1.80938
		Other	0.255945	0.211991	1.21	0.227	-0.159551	0.67144
	PerCapita HouseHold Expendeture Quintile	Poorest	1
		Poor	-0.0722899	0.283771	-0.25	0.799	-0.628471	0.483891
		Middle	-0.0672903	0.402783	-0.17	0.867	-0.85673	0.72215
		Rich	-0.0808482	0.508263	-0.16	0.874	-1.07703	0.91533
		Richest	0.280779	0.450451	0.62	0.533	-0.602089	1.16365
	Instrumented:	PFHI
	Instrumental Variable:	Maritial_Status
	Instruments:	1.Type_of_Hospital 2.Disease_category 3.Disease_category 4.Disease_category 5.Disease_category 2.HospitalDuration 2.Place 2.Age_Category 3.Age_Category 4.Age_Category 5.Age_Category 6.Age_Category 2.Sex 2.Social_Group 3.Social_Group 4.Social_Group 2.Education_Category 3.Education_Category 4.Education_Category 2.Occupation 3.Occupation 4.Occupation 5.Occupation 2.Percapita_HH_Exp_Quintil 3.Percapi…
	. estat endog
	Tests of endogeneity
	Ho: variables are exogenous
	Durbin (score) chi2(1)	.936512 (p = 0.3332)
	Wu-Hausman F(1,2001)	.923104 (p = 0.3368)
	. estat overid
	Tests of overidentifying restrictions:
	Sargan (score) chi2(2)	.174088 (p = 0.9166)
	Basmann chi2(2)	.171445 (p = 0.9178)
