# Supplementary material for: Performance of India’s national publicly funded health insurance scheme, Pradhan Mantri Jan Arogaya Yojana (PMJAY), in improving access and financial protection for hospital care: findings from household surveys in Chhattisgarh state
Source: BMC Public Health. 2020 Jun 16;20:949. doi: 10.1186/s12889-020-09107-4 (PMC7298746; doi:10.1186/s12889-020-09107-4)
Supplement: Supplementary file 9 — Additional file 9. Probit Model for CHE10 – This file has two tables. Table S9.1 provides Probit Model for CHE10 with PMJAY-enrolment as a variable. Table S9.2 provides Probit Model for CHE10 with PFHI-enrolment as a variable. [file 12889_2020_9107_MOESM9_ESM.xlsx]

## Sheet: S9
	Additional File S9
	Table S9.1:	Probit model for CHE10
		(with PMJAY as one of the variables)
	. probit CHE10 i.PMJAY_Enroll i.Type_of_Hospital i.HospitalDuration i.Disease_category i.Place i.Sex i.Social_Group i.Occupation i.Education_Category i.Age_Category i.Maritial_Status
				Number of obs		=	2275
	Variable	Categories	Coef.	Std. Err.	z	P>|t|	[95% Conf.Interval]
	PMJAY Enrolled	No	1
		Yes	0.0775398	0.0824191	0.94	0.347	-0.0839988	0.239078
	Type of Hospital	Public	1
		Private	1.17288	0.0655942	17.88	< 0.01	1.04432	1.30145
	Hospital Duration	<= 3 Days	1
		> 3 Days	0.873954	0.0641833	13.62	< 0.01	0.748157	0.999751
	Disease category	Communicable Disease	1
		NCD	0.484848	0.0868623	5.58	< 0.01	0.314601	0.655095
		Pregency Related	0.394206	0.103379	3.81	< 0.01	0.191587	0.596825
		Emergency/Injury	0.622814	0.11418	5.45	< 0.01	0.399025	0.846603
		Others	0.328654	0.102493	3.21	< 0.01	0.127772	0.529537
	Place	Rural	1
		Urban	-0.235518	0.0737671	-3.19	< 0.01	-0.380099	-0.090937
	Sex	Male	1
		Female	-0.0735903	0.0710341	-1.04	0.3	-0.212815	0.0656339
	Social Group	ST	1
		SC	0.27126	0.105217	2.58	0.01	0.0650379	0.477482
		OBC	0.244191	0.0805245	3.03	< 0.01	0.0863658	0.402016
		Othes	0.0774818	0.125482	0.62	0.537	-0.168459	0.323423
	Occupation	Formal Sector Job	1
		Self Employed	-0.0108193	0.0901054	-0.12	0.904	-0.187423	0.165784
		Informal Sector	0.0724713	0.0979281	0.74	0.459	-0.119464	0.264407
		Unemployed	1.0697	0.604878	1.77	0.077	-0.115834	2.25524
		Other	0.528511	0.176312	3	< 0.01	0.182946	0.874076
	Education	Not Literate	1
		Primary	0.0618101	0.0853001	0.72	0.469	-0.105375	0.228995
		High School	0.0348076	0.092819	0.38	0.708	-0.147114	0.216729
		Graduation and above	-0.0419319	0.117669	-0.36	0.722	-0.272559	0.188696
	Age category	0-1 Year	1
		1-4 Years	0.0043744	0.292244	0.01	0.988	-0.568413	0.577162
		5 to 14 Years	0.208985	0.291437	0.72	0.473	-0.362221	0.780192
		15-48 Years	0.298139	0.28927	1.03	0.303	-0.26882	0.865097
		49 to 59 Years	0.520506	0.303953	1.71	0.087	-0.0752299	1.11624
		60 and above	0.207867	0.30537	0.68	0.496	-0.390646	0.80638
	Maritial Status	Never Married	1
		Currently Married	-0.0618602	0.106843	-0.58	0.563	-0.271269	0.147549
		Widow	-0.211335	0.172931	-1.22	0.222	-0.550274	0.127604
		Separated	0.4629	0.30231	1.53	0.126	-0.129617	1.05542
	Table S9.2:	Probit model for CHE10
		(with PMJAY as one of the variables)
	. probit CHE10 i.PFHI i.Type_of_Hospital i.HospitalDuration i.Disease_category i.Place i.Sex i.Social_Group i.Occupation i.Education_Catego> ry i.Age_Category i.Maritial_Status
		Probit regression	Number of obs		2275
	Variable	Categories	Coef.	Std. Err.	z	P>|z|	[95% Conf.Interval]
	PFHI	No	1
		Yes	-0.0696114	0.0657547	-1.06	0.29	-0.198488	0.0592654
	Type of Hospital	Public	1
		Private	1.17138	0.0655702	17.86	< 0.01	1.04287	1.2999
	Hospital Duration	<= 3 Days	1
		> 3 Days	0.868587	0.0640885	13.55	< 0.01	0.742976	0.994198
	Disease category	Communicable Disease	1
		NCD	0.491545	0.0868477	5.66	< 0.01	0.321326	0.661763
		Pregency Related	0.382836	0.103224	3.71	< 0.01	0.180521	0.585151
		Emergency/Injury	0.624588	0.114206	5.47	< 0.01	0.400749	0.848426
		Others	0.316472	0.102479	3.09	< 0.01	0.115616	0.517327
	Place	Rural	1
		Urban	-0.238276	0.0736757	-3.23	< 0.01	-0.382678	-0.0938745
	Sex	Male	1
		Female	-0.0735716	0.0710271	-1.04	0.3	-0.212782	0.0656389
	Social Group	ST	1
		SC	0.260711	0.105193	2.48	0.013	0.054536	0.466886
		OBC	0.239248	0.0807388	2.96	< 0.01	0.081003	0.397493
		Othes	0.0400225	0.126807	0.32	0.752	-0.208514	0.288559
	Occupation	Formal Sector Job	1
		Self Employed	0.0048107	0.0900524	0.05	0.957	-0.171689	0.18131
		Informal Sector	0.087776	0.0976372	0.9	0.369	-0.103589	0.279141
		Unemployed	1.1017	0.604575	1.82	0.068	-0.0832407	2.28665
		Other	0.52694	0.176534	2.98	< 0.01	0.18094	0.87294
	Education	Not Literate	1
		Primary	0.0739383	0.0857528	0.86	0.389	-0.094134	0.242011
		High School	0.0624405	0.0938461	0.67	0.506	-0.121495	0.246375
		Graduation and above	-0.0111889	0.118817	-0.09	0.925	-0.244065	0.221687
	Age category	0-1 Year	1
		1-4 Years	0.0034804	0.291515	0.01	0.99	-0.567879	0.574839
		5 to 14 Years	0.212379	0.290714	0.73	0.465	-0.357409	0.782167
		15-48 Years	0.310476	0.288617	1.08	0.282	-0.255203	0.876155
		49 to 59 Years	0.536865	0.303489	1.77	0.077	-0.0579622	1.13169
		60 and above	0.226337	0.304989	0.74	0.458	-0.371431	0.824104
	Maritial Status	Never Married	1
		Currently Married	-0.0597463	0.10685	-0.56	0.576	-0.269169	0.149676
		Widow	-0.206522	0.173035	-1.19	0.233	-0.545665	0.132621
		Separated	0.448757	0.301725	1.49	0.137	-0.142614	1.04013
