# Supplementary material for: Performance of India’s national publicly funded health insurance scheme, Pradhan Mantri Jan Arogaya Yojana (PMJAY), in improving access and financial protection for hospital care: findings from household surveys in Chhattisgarh state
Source: BMC Public Health. 2020 Jun 16;20:949. doi: 10.1186/s12889-020-09107-4 (PMC7298746; doi:10.1186/s12889-020-09107-4)
Supplement: Supplementary file 10 — Additional file 10. Probit Model for CHE25 – This file has two tables. Table S10.1 provides Probit Model for CHE25 with PMJAY-enrolment as a variable. Table S10.2 provides Probit Model for CHE25 with PFHI-enrolment as a variable. [file 12889_2020_9107_MOESM10_ESM.xlsx]

## Sheet: S10
	Additional File S10
	Table S10.1:	Probit model for CHE25
		(with PMJAY-Enrolled as one of the variables)
	. probit CHE25 i.PMJAY_Enroll i.Type_of_Hospital i.HospitalDuration i.Disease_category i.Place i.Sex i.Social_Group i.Occupation i.Education_Category i.Age_Category i.Maritial_Status
	Probit regression		Number of obs		2275
	Variable	Categories	Coef.	Std. Err.	z	P>|t|	[95% Conf.Interval]
	PMJAY Enrolled	No	1
		Yes	0.222148	0.0917199	2.42	0.015	0.04238	0.401915
	Type of Hospital	Public	1
		Private	1.015	0.077161	13.15	< 0.01	0.863763	1.16623
	Hospital Duration	<= 3 Days	1
		> 3 Days	0.880819	0.0784451	11.23	< 0.01	0.727069	1.03457
	Disease category	Communicable Disease	1
		NCD	0.621293	0.0991738	6.26	< 0.01	0.426916	0.81567
		Pregency Related	0.477907	0.12171	3.93	< 0.01	0.239361	0.716454
		Emergency/Injury	0.866111	0.125391	6.91	< 0.01	0.620349	1.11187
		Others	0.481583	0.115546	4.17	< 0.01	0.255117	0.708048
	Place	Rural	1
		Urban	-0.368211	0.0850717	-4.33	< 0.01	-0.534948	-0.201473
	Sex	Male	1
		Female	-0.0537896	0.079762	-0.67	0.5	-0.21012	0.102541
	Social Group	ST	1
		SC	0.267053	0.119818	2.23	0.026	0.0322147	0.501892
		OBC	0.176066	0.0945362	1.86	0.063	-0.0092217	0.361353
		Othes	0.078524	0.146747	0.54	0.593	-0.209095	0.366143
	Occupation	Formal Sector Job	1
		Self Employed	-0.0268138	0.102254	-0.26	0.793	-0.227228	0.1736
		Informal Sector	0.006185	0.110628	0.06	0.955	-0.210642	0.223012
		Unemployed	1.53909	0.610804	2.52	0.012	0.341938	2.73624
		Other	-0.14383	0.21008	-0.68	0.494	-0.555578	0.267919
	Education	Not Literate	1
		Primary	0.0870492	0.0948758	0.92	0.359	-0.098904	0.273002
		High School	-0.0217478	0.105282	-0.21	0.836	-0.228097	0.184601
		Graduation and above	-0.0215683	0.132048	-0.16	0.87	-0.280378	0.237242
	Age category	0-1 Year	1
		1-4 Years	-0.283369	0.330461	-0.86	0.391	-0.93106	0.364322
		5 to 14 Years	0.0114226	0.322597	0.04	0.972	-0.620856	0.643701
		15-48 Years	0.001227	0.32046	0	0.997	-0.626862	0.629316
		49 to 59 Years	0.275537	0.335538	0.82	0.412	-0.382105	0.933178
		60 and above	0.0297343	0.337324	0.09	0.93	-0.631409	0.690877
	Maritial Status	Never Married	1
		Currently Married	-0.0409671	0.121228	-0.34	0.735	-0.27857	0.196635
		Widow	-0.0914188	0.19453	-0.47	0.638	-0.472691	0.289853
		Separated	0.249235	0.344065	0.72	0.469	-0.425121	0.923591
	Table S10.2:	Probit model for CHE25
		(with PFHI-Enrolled as one of the variables)
	. probit CHE25 i.PFHI i.Type_of_Hospital i.HospitalDuration i.Disease_category i.Place i.Sex i.Social_Group i.Occupation i.Education_Catego> ry i.Age_Category i.Maritial_Status
		Probit regression	Number of obs =		2275
	Variable	Categories	Coef.	Std. Err.	z	P>|z|	[95% Conf.Interval]
	PFHI (enrolled)	No	1
		Yes	0.0430789	0.0745749	0.58	0.563	-0.103085	0.189243
	Type of Hospital	Public	1
		Private	1.00598	0.0769365	13.08	< 0.01	0.855184	1.15677
	Hospital Duration	<= 3 Days	1
		> 3 Days	0.866923	0.0779314	11.12	< 0.01	0.714181	1.01967
	Disease category	Communicable Disease	1
		NCD	0.632903	0.0990039	6.39	< 0.01	0.438859	0.826947
		Pregency Related	0.464734	0.121493	3.83	< 0.01	0.226613	0.702856
		Emergency/Injury	0.856996	0.125448	6.83	< 0.01	0.611123	1.10287
		Others	0.47152	0.115325	4.09	< 0.01	0.245487	0.697553
	Place	Rural	1
		Urban	-0.376661	0.0848017	-4.44	< 0.01	-0.542869	-0.210453
	Sex	Male	1
		Female	-0.0557948	0.0796878	-0.7	0.484	-0.21198	0.10039
	Social Group	ST	1
		SC	0.260956	0.119655	2.18	0.029	0.0264362	0.495476
		OBC	0.181265	0.0946158	1.92	0.055	-0.0041782	0.366709
		Othes	0.0557352	0.14813	0.38	0.707	-0.234593	0.346064
	Occupation	Formal Sector Job	1
		Self Employed	-0.0110937	0.102057	-0.11	0.913	-0.211122	0.188934
		Informal Sector	0.0298862	0.110088	0.27	0.786	-0.185882	0.245654
		Unemployed	1.60242	0.608762	2.63	0.008	0.409272	2.79558
		Other	-0.147099	0.210117	-0.7	0.484	-0.558922	0.264723
	Education	Not Literate	1
		Primary	0.089957	0.0953384	0.94	0.345	-0.0969029	0.276817
		High School	-0.0014799	0.106395	-0.01	0.989	-0.210009	0.20705
		Graduation and above	-0.002968	0.133484	-0.02	0.982	-0.264592	0.258656
	Age category	0-1 Year	1
		1-4 Years	-0.282218	0.330504	-0.85	0.393	-0.929993	0.365557
		5 to 14 Years	0.0174667	0.322668	0.05	0.957	-0.61495	0.649884
		15-48 Years	0.0121654	0.320488	0.04	0.97	-0.61598	0.640311
		49 to 59 Years	0.28393	0.33563	0.85	0.398	-0.373893	0.941754
		60 and above	0.0413404	0.337565	0.12	0.903	-0.620275	0.702956
	Maritial Status	Never Married	1
		Currently Married	-0.0394353	0.121008	-0.33	0.745	-0.276606	0.197735
		Widow	-0.0796931	0.1943	-0.41	0.682	-0.460515	0.301129
		Separated	0.259307	0.342871	0.76	0.449	-0.412708	0.931321
