# Supplementary material for: Performance of India’s national publicly funded health insurance scheme, Pradhan Mantri Jan Arogaya Yojana (PMJAY), in improving access and financial protection for hospital care: findings from household surveys in Chhattisgarh state
Source: BMC Public Health. 2020 Jun 16;20:949. doi: 10.1186/s12889-020-09107-4 (PMC7298746; doi:10.1186/s12889-020-09107-4)
Supplement: Supplementary file 11 — Additional file 11. Probit Model for CHE40 – This file has two tables. Table S11.1 provides Probit Model for CHE40 with PMJAY-enrolment as a variable. Table S11.2 provides Probit Model for CHE40 with PFHI-enrolment as a variable. [file 12889_2020_9107_MOESM11_ESM.xlsx]

## Sheet: S11
	Additional File S11
	Table S11.1:	Probit model for CHE40
		(with PMJAY Enrolled as one of the variables)
	probit CH40 i.PMJAY_Enroll i.Type_of_Hospital i.HospitalDuration i.Disease_category i.Place i.Sex i.Social_Group i.Occupation i.Education_Category i.Age_Category i.Maritial_Status
					Number of obs		=	2275
	Variable	Categories	Coef.	Std. Err.	z	P>|t|	[95% Conf.Interval]
	PMJAY Enrolled	No	1
		Yes	0.259149	0.103143	2.51	0.012	0.0569928	0.461306
	Type of Hospital	Public	1
		Private	0.862378	0.0896528	9.62	< 0.01	0.686661	1.03809
	Hospital Duration	<= 3 Days	1
		> 3 Days	0.965834	0.0976188	9.89	< 0.01	0.774505	1.15716
	Disease category	Communicable Disease	1
		NCD	0.733443	0.115881	6.33	< 0.01	0.506321	0.960565
		Pregency Related	0.410684	0.144906	2.83	0.005	0.126673	0.694694
		Emergency/Injury	0.865406	0.141959	6.1	< 0.01	0.587171	1.14364
		Others	0.503581	0.134927	3.73	< 0.01	0.239129	0.768033
	Place	Rural	1
		Urban	-0.328187	0.096901	-3.39	< 0.01	-0.51811	-0.138265
	Sex	Male	1
		Female	-0.0367101	0.091523	-0.4	0.688	-0.216092	0.142672
	Social Group	ST	1
		SC	0.248367	0.14062	1.77	0.077	-0.0272424	0.523977
		OBC	0.187365	0.111334	1.68	0.092	-0.0308443	0.405575
		Othes	0.24986	0.166274	1.5	0.133	-0.07603	0.575751
	Occupation	Formal Sector Job	1
		Self Employed	-0.0112013	0.116255	-0.1	0.923	-0.239058	0.216655
		Informal Sector	0.0594734	0.125161	0.48	0.635	-0.185838	0.304784
		Unemployed	1.29261	0.576385	2.24	0.025	0.16291	2.4223
		Other	-0.187168	0.248277	-0.75	0.451	-0.673783	0.299446
	Education	Not Literate	1
		Primary	0.0907229	0.108899	0.83	0.405	-0.122716	0.304162
		High School	0.049178	0.120633	0.41	0.684	-0.187257	0.285613
		Graduation and above	0.162646	0.147046	1.11	0.269	-0.125559	0.450851
	Age category	0-1 Year	1
		1-4 Years	0.376905	0.506964	0.74	0.457	-0.616725	1.37054
		5 to 14 Years	0.463967	0.502435	0.92	0.356	-0.520787	1.44872
		15-48 Years	0.469326	0.498588	0.94	0.347	-0.507888	1.44654
		49 to 59 Years	0.65055	0.511711	1.27	0.204	-0.352384	1.65348
		60 and above	0.592434	0.51265	1.16	0.248	-0.412342	1.59721
	Maritial Status	Never Married	1
		Currently Married	0.0519	0.138152	0.38	0.707	-0.218872	0.322672
		Widow	-0.0672728	0.223259	-0.3	0.763	-0.504853	0.370307
		Separated	0.189031	0.409753	0.46	0.645	-0.61407	0.992132
	Table S11.2:	Probit model for CHE40
		(with PFHI Enrolled as one of the variables)
	. probit CHE25 i.PFHI i.Type_of_Hospital i.HospitalDuration i.Disease_category i.Place i.Sex i.Social_Group i.Occupation i.Education_Catego> ry i.Age_Category i.Maritial_Status
		Probit regression	Number of obs =		2275
	Variable	Categories	Coef.	Std. Err.	z	P>|z|	[95% Conf.Interval]
	PFHI (enrolled)	No	1
		Yes	0.0514681	0.0852213	0.6	0.546	-0.115563	0.218499
	Type of Hospital	Public	1
		Private	0.848096	0.0891632	9.51	< 0.01	0.673339	1.02285
	Hospital Duration	<= 3 Days	1
		> 3 Days	0.948396	0.0967825	9.8	< 0.01	0.758706	1.13809
	Disease category	Communicable Disease	1
		NCD	0.747687	0.115632	6.47	< 0.01	0.521051	0.974322
		Pregency Related	0.396123	0.144558	2.74	0.006	0.112795	0.679451
		Emergency/Injury	0.853667	0.141879	6.02	< 0.01	0.57559	1.13174
		Others	0.492698	0.134568	3.66	< 0.01	0.22895	0.756446
	Place	Rural	1
		Urban	-0.338066	0.0964928	-3.5	< 0.01	-0.527188	-0.148944
	Sex	Male	1
		Female	-0.037967	0.0914206	-0.42	0.678	-0.217148	0.141214
	Social Group	ST	1
		SC	0.241765	0.14031	1.72	0.085	-0.0332376	0.516768
		OBC	0.196113	0.111282	1.76	0.078	-0.0219956	0.414222
		Othes	0.222686	0.167788	1.33	0.184	-0.106172	0.551545
	Occupation	Formal Sector Job	1
		Self Employed	0.0072307	0.115957	0.06	0.95	-0.22004	0.234502
		Informal Sector	0.0863334	0.124568	0.69	0.488	-0.157815	0.330481
		Unemployed	1.37262	0.576321	2.38	0.017	0.243052	2.50219
		Other	-0.192795	0.248575	-0.78	0.438	-0.679994	0.294403
	Education	Not Literate	1
		Primary	0.0928717	0.109335	0.85	0.396	-0.12142	0.307163
		High School	0.0744272	0.12213	0.61	0.542	-0.164944	0.313798
		Graduation and above	0.183564	0.148971	1.23	0.218	-0.108414	0.475543
	Age category	0-1 Year	1
		1-4 Years	0.375241	0.505664	0.74	0.458	-0.615841	1.36632
		5 to 14 Years	0.466892	0.50122	0.93	0.352	-0.515482	1.44927
		15-48 Years	0.481796	0.497257	0.97	0.333	-0.492811	1.4564
		49 to 59 Years	0.658813	0.510488	1.29	0.197	-0.341726	1.65935
		60 and above	0.601806	0.511675	1.18	0.24	-0.401059	1.60467
	Maritial Status	Never Married	1
		Currently Married	0.049862	0.137599	0.36	0.717	-0.219827	0.319551
		Widow	-0.0544168	0.222773	-0.24	0.807	-0.491044	0.38221
		Separated	0.192173	0.409907	0.47	0.639	-0.61123	0.995576
