# Supplementary material for: Performance of India’s national publicly funded health insurance scheme, Pradhan Mantri Jan Arogaya Yojana (PMJAY), in improving access and financial protection for hospital care: findings from household surveys in Chhattisgarh state
Source: BMC Public Health. 2020 Jun 16;20:949. doi: 10.1186/s12889-020-09107-4 (PMC7298746; doi:10.1186/s12889-020-09107-4)
Supplement: Supplementary file 12 — Additional file 12. IV Model (IVProbit) for CHE10 – This file has two tables. Table S12.1 provides IV Model for CHE10 with PMJAY-enrolment as a variable. Table S12.2 provides IV Model for CHE10 with PFHI-enrolment as a variable. [file 12889_2020_9107_MOESM12_ESM.xlsx]

## Sheet: S12
	Additional File S12
	Table S12.1:	IV Model for CHE10 (IVPROBIT)
		(with PMJAY Enrolled as one of the variables)
	ivprobit CHE10 i.Type_of_Hospital i.HospitalDuration i.Disease_category i.Place i.Sex i.Social_Group i.Occupation i.Education_Category i.Age_Category (PMJAY_Enroll=i.Maritial_Status), twostep
	Two-step probit with endogenous regressors		Number of obs	=	2275
	Variable	Categories	Coef.	Std. Err.	z	P>|t|	[95% Conf.Interval]
	PMJAY Enrolled	No	1
		Yes	-4.3865	4.02447	-1.09	0.276	-12.2743	3.50133
	Type of Hospital	Public	1
		Private	1.02387	0.162323	6.31	< 0.01	0.705725	1.34202
	Hospital Duration	<= 3 Days	1
		> 3 Days	0.684747	0.196429	3.49	< 0.01	0.299753	1.06974
	Disease category	Communicable Disease	1
		NCD	0.733572	0.26102	2.81	0.005	0.221983	1.24516
		Pregency Related	-0.0782399	0.433806	-0.18	0.857	-0.928483	0.772004
		Emergency/Injury	0.487806	0.212106	2.3	0.021	0.0720869	0.903526
		Others	0.0234815	0.330337	0.07	0.943	-0.623968	0.670931
	Place	Rural	1
		Urban	-0.492594	0.258181	-1.91	0.056	-0.99862	0.0134315
	Sex	Male	1
		Female	-0.0459599	0.113268	-0.41	0.685	-0.267961	0.176041
	Social Group	ST	1
		SC	-0.0054894	0.295719	-0.02	0.985	-0.585087	0.574109
		OBC	0.263593	0.122166	2.16	0.031	0.0241517	0.503035
		Othes	-0.607126	0.647418	-0.94	0.348	-1.87604	0.66179
	Occupation	Formal Sector Job	1
		Self Employed	0.430811	0.419895	1.03	0.305	-0.392168	1.25379
		Informal Sector	0.599256	0.500129	1.2	0.231	-0.380978	1.57949
		Unemployed	2.49689	1.6264	1.54	0.125	-0.690805	5.68458
		Other	0.543416	0.278418	1.95	0.051	-0.0022724	1.0891
	Education	Not Literate	1
		Primary	0.2329	0.196651	1.18	0.236	-0.152529	0.618329
		High School	0.62177	0.537502	1.16	0.247	-0.431713	1.67525
		Graduation and above	0.57755	0.572749	1.01	0.313	-0.545016	1.70012
	Age category	0-1 Year	1
		1-4 Years	-0.101366	0.469576	-0.22	0.829	-1.02172	0.818986
		5 to 14 Years	0.2653	0.464514	0.57	0.568	-0.64513	1.17573
		15-48 Years	0.604652	0.541682	1.12	0.264	-0.457026	1.66633
		49 to 59 Years	0.822783	0.565664	1.45	0.146	-0.285898	1.93146
		60 and above	0.642953	0.665473	0.97	0.334	-0.66135	1.94726
	Instrumented:	PMJAY_Enroll
	Instrumental Variable:	.Maritial_Status
	Instruments:	1.Type_of_Hospital 2.HospitalDuration 2.Disease_category 3.Disease_category 4.Disease_category 5.Disease_category 2.Place 2.Sex 2.Social_Group 3.Social_Group 4.Social_Group 2.Occupation 3.Occupation 4.Occupation 5.Occupation 2.Education_Category 3.Education_Category 4.Education_Category 2.Age_Category 3.Age_Category 4.Age_Category 5.Age_Category 6.Age_Category 2.Maritial_Status 3.Maritial_Status …
	Wald test of exogeneity:	chi2(1) =	3.09	Prob > chi2 = 0.0787
	Weak instrument robust tests and confidence sets for IV probit
	H0: beta[CHE10:PMJAY_Enroll] = 0
	Test	Statistic			p-value	Conf. level	Conf. Set
	CLR	stat(.)	=	4.15	0.1432	0.95	entire grid
	K	chi2(1)	=	3.07	0.0797	0.95	entire grid
	J	chi2(2)	=	1.67	0.4339	0.95
	[ ... , 1.82815] U [ 2.78425, ... ]
	K-J AR	<n.a.>			0.098	95% (96%,99%)	entire grid
		chi2(3)	=	4.74	0.1918	0.95	entire grid
	Wald	chi2(1)	=	1.19	0.2757	0.95	[-12.2743,3.50133]
	Confidence sets estimated for 100 points in [-20.1621, 11.3891].
	Number of obs N = 2275.
	Table S12.2:	IV Model for CHE10 (IVPROBIT)
		(with PFHI Enrolled as one of the variables)
	. ivprobit CHE10 i.Type_of_Hospital i.HospitalDuration i.Disease_category i.Place i.Sex i.Social_Group i.Occupation i.Education_Category i.Age_Category (PFHI=i.Maritial_Status), twostep
	Variable	Categories	Coef.	Std. Err.	z	P>|t|	[95% Conf.Interval]
	PFHI (enrolled)	No	1
		Yes	-2.233	1.85935	-1.2	0.23	-5.87727	1.41126
	Type of Hospital	Public	1
		Private	1.15054	0.080926	14.22	< 0.01	0.991933	1.30916
	Hospital Duration	<= 3 Days	1
		> 3 Days	0.789332	0.103101	7.66	< 0.01	0.587258	0.991406
	Disease category	Communicable Disease	1
		NCD	0.486086	0.10639	4.57	< 0.01	0.277565	0.694606
		Pregency Related	0.176141	0.199527	0.88	0.377	-0.214925	0.567207
		Emergency/Injury	0.633402	0.141403	4.48	< 0.01	0.356256	0.910547
		Others	0.0749067	0.254741	0.29	0.769	-0.424376	0.574189
	Place	Rural	1
		Urban	-0.215907	0.0920044	-2.35	0.019	-0.396232	-0.0355814
	Sex	Male	1
		Female	-0.0647687	0.0875609	-0.74	0.459	-0.236385	0.106848
	Social Group	ST	1
		SC	-0.0199319	0.272187	-0.07	0.942	-0.553409	0.513546
		OBC	0.0693026	0.177542	0.39	0.696	-0.278674	0.417279
		Othes	-0.695052	0.651558	-1.07	0.286	-1.97208	0.581977
	Occupation	Formal Sector Job	1
		Self Employed	0.233164	0.223575	1.04	0.297	-0.205035	0.671364
		Informal Sector	0.268993	0.198031	1.36	0.174	-0.11914	0.657126
		Unemployed	1.18281	0.745448	1.59	0.113	-0.278237	2.64386
		Other	0.391495	0.259075	1.51	0.131	-0.116282	0.899272
	Education	Not Literate	1
		Primary	0.382959	0.279001	1.37	0.17	-0.163873	0.929792
		High School	0.617994	0.481464	1.28	0.199	-0.325658	1.56164
		Graduation and above	0.60213	0.533293	1.13	0.259	-0.443106	1.64736
	Age category	0-1 Year	1
		1-4 Years	-0.0059016	0.362663	-0.02	0.987	-0.716708	0.704905
		5 to 14 Years	0.300743	0.372001	0.81	0.419	-0.428366	1.02985
		15-48 Years	0.577793	0.436573	1.32	0.186	-0.277875	1.43346
		49 to 59 Years	0.933661	0.5384	1.73	0.083	-0.121583	1.9889
		60 and above	0.646094	0.573655	1.13	0.26	-0.47825	1.77044
	Instrumented:	PFHI
	Instrumental Variable:	Maritial_Status
	Instruments:	1.Type_of_Hospital 2.HospitalDuration 2.Disease_category 3.Disease_category 4.Disease_category 5.Disease_category 2.Place 2.Sex 2.Social_Group 3.Social_Group 4.Social_Group 2.Occupation 3.Occupation 4.Occupation 5.Occupation 2.Education_Category 3.Education_Category 4.Education_Category 2.Age_Category 3.Age_Category 4.Age_Category 5.Age_Category 6.Age_Category 2.Maritial_Status 3.Maritial_Status …
	Wald test of exogeneity:		chi2(1) =	2.16	Prob > chi2 = 0.1414
	Weak instrument robust tests and confidence sets for IV probit
	H0: beta[CHE10:PFHI] = 0
	Test	Statistic			p-value	Conf. level		Conf Set
	CLR	stat(.)	=	3.43	0.1562	0.95		entire grid
	K	chi2(1)	=	2.21	0.1369	0.95		entire grid
	J	chi2(2)	=	2.52	0.2836	0.95
	[ ... , 1.52169] U [ 3.73034, ... ]
	K-J	<n.a.>			0.1664	95% (96%,99%)		entire grid
	AR	chi2(3)	=	4.73	0.1924	0.95		entire entire
	Wald	chi2(1)	=	1.44	0.2298	0.95	[-5.87727,1.41126]
	Confidence sets estimated for 100 points in [-9.52153, 5.05553].
	Number of obs N = 2275.
