# Supplementary material for: Performance of India’s national publicly funded health insurance scheme, Pradhan Mantri Jan Arogaya Yojana (PMJAY), in improving access and financial protection for hospital care: findings from household surveys in Chhattisgarh state
Source: BMC Public Health. 2020 Jun 16;20:949. doi: 10.1186/s12889-020-09107-4 (PMC7298746; doi:10.1186/s12889-020-09107-4)
Supplement: Supplementary file 13 — Additional file 13. IV Model (IVProbit) for CHE25 – This file has two tables. Table S13.1 provides IV Model for CHE25 with PMJAY-enrolment as a variable. Table S13.2 provides IV Model for CHE25 with PFHI-enrolment as a variable. [file 12889_2020_9107_MOESM13_ESM.xlsx]

## Sheet: S13
	Additional File S13
	Table S13.1:	IV Model for CHE25 (IVPROBIT)
		(with PMJAY Enrolled as one of the variables)
	. ivprobit CHE25 i.Type_of_Hospital i.HospitalDuration i.Disease_category i.Place i.Sex i.Social_Group i.Occupation i.Education_Category i.Age_Category (PMJAY_Enroll=i.Maritial_Status), twostep
				Number of obs		=	2275
	Variable	Categories	Coef.	Std. Err.	z	P>|t|	[95% Conf.Interval]
	PMJAY Enrolled	No	1
		Yes	-2.0268	3.29221	-0.62	0.538	-8.47941	4.42581
	Type of Hospital	Public	1
		Private	0.939724	0.13427	7	< 0.01	0.676559	1.20289
	Hospital Duration	<= 3 Days	1
		> 3 Days	0.784614	0.163627	4.8	< 0.01	0.463911	1.10532
	Disease category	Communicable Disease	1
		NCD	0.746264	0.214979	3.47	< 0.01	0.324912	1.16762
		Pregency Related	0.235034	0.358493	0.66	0.512	-0.4676	0.937668
		Emergency/Injury	0.797981	0.170983	4.67	< 0.01	0.462862	1.1331
		Others	0.327116	0.269672	1.21	0.225	-0.201432	0.855665
	Place	Rural	1
		Urban	-0.497169	0.211747	-2.35	0.019	-0.912185	-0.0821531
	Sex	Male	1
		Female	-0.0385161	0.0924713	-0.42	0.677	-0.219756	0.142724
	Social Group	ST	1
		SC	0.129658	0.243685	0.53	0.595	-0.347957	0.607273
		OBC	0.185869	0.105093	1.77	0.077	-0.0201099	0.391849
		Othes	-0.265109	0.532073	-0.5	0.618	-1.30795	0.777734
	Occupation	Formal Sector Job	1
		Self Employed	0.196544	0.343187	0.57	0.567	-0.47609	0.869178
		Informal Sector	0.272082	0.41033	0.66	0.507	-0.53215	1.07631
		Unemployed	2.2644	1.29504	1.75	0.08	-0.273827	4.80262
		Other	-0.130612	0.233946	-0.56	0.577	-0.589137	0.327914
	Education	Not Literate	1
		Primary	0.172229	0.160804	1.07	0.284	-0.142941	0.487398
		High School	0.273827	0.441109	0.62	0.535	-0.590732	1.13838
		Graduation and above	0.290674	0.470723	0.62	0.537	-0.631926	1.21327
	Age category	0-1 Year	1
		1-4 Years	-0.336679	0.38208	-0.88	0.378	-1.08554	0.412185
		5 to 14 Years	0.0400836	0.370563	0.11	0.914	-0.686207	0.766375
		15-48 Years	0.150301	0.435217	0.35	0.73	-0.702708	1.00331
		49 to 59 Years	0.422534	0.453296	0.93	0.351	-0.465911	1.31098
		60 and above	0.247044	0.53606	0.46	0.645	-0.803615	1.2977
	Instrumented:	PMJAY_Enroll
	Instrumental Variable:	.Maritial_Status
	Instruments	: 1.Type_of_Hospital 2.HospitalDuration 2.Disease_category 3.Disease_category 4.Disease_category 5.Disease_category 2.Place 2.Sex 2.Social_Group 3.Social_Group 4.Social_Group 2.Occupation 3.Occupation 4.Occupation 5.Occupation 2.Education_Category 3.Education_Category 4.Education_Category 2.Age_Category 3.Age_Category 4.Age_Category 5.Age_Category 6.Age_Category 2.Maritial_Status 3.Maritial_Statu…
	Wald test of exogeneity:	chi2(1) =	0.59	Prob > chi2 = 0.4443
	Weak instrument robust tests and confidence sets for IV probit
	H0: beta[CHE25:PMJAY_Enroll] = 0
	Test	Statistic			p-value	Conf. level	Conf. Set
	CLR	stat(.)	=	0.58	0.6709	0.95	entire grid
	K	chi2(1)	=	0.51	0.476	0.95	entire grid
	J	chi2(2)	=	0.37	0.831	0.95	entire grid
	K-J		<n.a.>		0.5384	95% (96%,99%)	entire grid
	AR	chi2(3)	=	0.88	0.8306	0.95	entire grid
	Wald	chi2(1)	=	0.38	0.5381	0.95	[-8.47941,4.42581]
	Confidence sets estimated for 100 points in [ -14.932, 10.8784]. Number of obs N = 2275.
	Table S13.2:	IV Model for CHE25 (IVPROBIT)
		(with PFHI Enrolled as one of the variables)
	. ivprobit CHE25 i.Type_of_Hospital i.HospitalDuration i.Disease_category i.Place i.Sex i.Social_Group i.Occupation i.Education_Category i.Age_Category (PFHI=i.Maritial_Status), twostep
	Variable	Categories	Coef.	Std. Err.	z	P>|t|	[95% Conf.Interval]
	PFHI (enrolled)	No	1
		Yes	-1.27735	1.81716	-0.7	0.482	-4.83893	2.28422
	Type of Hospital	S13	1
		Private	0.993621	0.0823776	12.06	< 0.01	0.832164	1.15508
	Hospital Duration	<= 3 Days	1
		> 3 Days	0.818441	0.104628	7.82	< 0.01	0.613375	1.02351
	Disease category	Communicable Disease	1
		NCD	0.628759	0.105489	5.96	< 0.01	0.422005	0.835513
		Pregency Related	0.336584	0.19876	1.69	0.09	-0.0529783	0.726146
		Emergency/Injury	0.864026	0.135472	6.38	< 0.01	0.598506	1.12955
		Others	0.322351	0.247529	1.3	0.193	-0.162796	0.807498
	Place	Rural	1
		Urban	-0.362971	0.0921951	-3.94	< 0.01	-0.54367	-0.182272
	Sex	Male	1
		Female	-0.0477029	0.0855051	-0.56	0.577	-0.21529	0.119884
	Social Group	ST	1
		SC	0.0908201	0.269294	0.34	0.736	-0.436986	0.618626
		OBC	0.0779203	0.176781	0.44	0.659	-0.268563	0.424404
		Othes	-0.391396	0.638893	-0.61	0.54	-1.6436	0.860811
	Occupation	Formal Sector Job	1
		Self Employed	0.12903	0.218331	0.59	0.555	-0.29889	0.55695
		Informal Sector	0.140786	0.193994	0.73	0.468	-0.239435	0.521007
		Unemployed	1.67095	0.669098	2.5	0.013	0.359546	2.98236
		Other	-0.227647	0.263137	-0.87	0.387	-0.743386	0.288093
	Education	Not Literate	1
		Primary	0.276917	0.273748	1.01	0.312	-0.259619	0.813453
		High School	0.334553	0.47033	0.71	0.477	-0.587278	1.25638
		Graduation and above	0.367658	0.521109	0.71	0.48	-0.653698	1.38901
	Age category	0-1 Year	1
		1-4 Years	-0.286458	0.355432	-0.81	0.42	-0.983091	0.410175
		5 to 14 Years	0.0729194	0.357643	0.2	0.838	-0.628047	0.773886
		15-48 Years	0.175812	0.421562	0.42	0.677	-0.650434	1.00206
		49 to 59 Years	0.530057	0.519654	1.02	0.308	-0.488446	1.54856
		60 and above	0.311444	0.556394	0.56	0.576	-0.779068	1.40196
	Instrumented:	PFHI
	Instrumental Variable	Maritial_Status
	Instruments:	1.Type_of_Hospital 2.HospitalDuration 2.Disease_category 3.Disease_category 4.Disease_category 5.Disease_category 2.Place 2.Sex 2.Social_Group 3.Social_Group 4.Social_Group 2.Occupation 3.Occupation 4.Occupation 5.Occupation 2.Education_Category 3.Education_Category 4.Education_Category 2.Age_Category 3.Age_Category 4.Age_Category 5.Age_Category 6.Age_Category 2.Maritial_Status 3.Maritial_Status …
	Wald test of exogeneity:	chi2(1) =	0.61	Prob > chi2 = 0.4362
	Weak instrument robust tests and confidence sets for IV probit
	H0: beta[CHE25:PFHI] = 0
	Test	Statistic			p-value	Conf. level		Conf Set
	CLR	stat(.)	=	0.63	0.5798	0.95		entire grid
	K	chi2(1)	=	0.58	0.4459	0.95		entire grid
	J	chi2(2)	=	0.37	0.8298	0.95		entire grid
	K-J	<n.a.>			0.5077	95%(96%,99%)		entire grid
	AR	chi2(3)	=	0.95	0.8123	0.95		entire grid
	Wald	chi2(1)	=	0.49	0.4821	95% [-4.83893,2.28422]
	Confidence sets estimated for 100 points in [ -8.4005, 5.8458].
	Number of obs N = 2275.
