# Supplementary material for: Performance of India’s national publicly funded health insurance scheme, Pradhan Mantri Jan Arogaya Yojana (PMJAY), in improving access and financial protection for hospital care: findings from household surveys in Chhattisgarh state
Source: BMC Public Health. 2020 Jun 16;20:949. doi: 10.1186/s12889-020-09107-4 (PMC7298746; doi:10.1186/s12889-020-09107-4)
Supplement: Supplementary file 14 — Additional file 14. IV Model (IVProbit) for CHE40– This file has two tables. Table S14.1 provides IV Model for CHE40 with PMJAY-enrolment as a variable. Table S14.2 provides IV Model for CHE40 with PFHI-enrolment as a variable. [file 12889_2020_9107_MOESM14_ESM.xlsx]

## Sheet: S14
	Additional File S14
	Table S14.1:	IV Model for CHE40 (IVPROBIT)
		(with PMJAY Enrolled as one of the variables)
	. ivprobit CH40 i.Type_of_Hospital i.HospitalDuration i.Disease_category i.Place i.Sex i.Social_Group i.Occupation i.Education_Category i.Age_Category (PMJAY_Enroll=i.Maritial_Status), twostep
	Variable	Categories	Coef.	Std. Err.	z	P>|t|	[95% Conf.Interval]
	PMJAY Enrolled	No	1
		Yes	-0.668562	3.41831	-0.2	0.845	-7.36833	6.03121
	Type of Hospital	Public	1
		Private	0.833138	0.140326	5.94	< 0.01	0.558105	1.10817
	Hospital Duration	<= 3 Days	1
		> 3 Days	0.926648	0.175815	5.27	< 0.01	0.582057	1.27124
	Disease category	Communicable Disease	1
		NCD	0.792823	0.223311	3.55	< 0.01	0.35514	1.2305
		Pregency Related	0.332226	0.377021	0.88	0.378	-0.406721	1.07117
		Emergency/Injury	0.838743	0.176748	4.75	< 0.01	0.492324	1.18516
		Others	0.443325	0.281811	1.57	0.116	-0.109014	0.995664
	Place	Rural	1
		Urban	-0.383843	0.219032	-1.75	0.08	-0.813138	0.0454519
	Sex	Male	1
		Female	-0.0330671	0.0954442	-0.35	0.729	-0.220134	0.154
	Social Group	ST	1
		SC	0.192997	0.255149	0.76	0.449	-0.307086	0.693081
		OBC	0.191169	0.113332	1.69	0.092	-0.0309567	0.413295
		Othes	0.107509	0.553662	0.19	0.846	-0.977648	1.19267
	Occupation	Formal Sector Job	1
		Self Employed	0.0790424	0.355322	0.22	0.824	-0.617376	0.775461
		Informal Sector	0.167868	0.424844	0.4	0.693	-0.664812	1.00055
		Unemployed	1.54749	1.28569	1.2	0.229	-0.972415	4.0674
		Other	-0.186119	0.250456	-0.74	0.457	-0.677003	0.304766
	Education	Not Literate	1
		Primary	0.126941	0.16635	0.76	0.445	-0.199099	0.452981
		High School	0.168091	0.459031	0.37	0.714	-0.731593	1.06777
		Graduation and above	0.287998	0.489188	0.59	0.556	-0.670793	1.24679
	Age category	0-1 Year	1
		1-4 Years	0.351421	0.517975	0.68	0.497	-0.663791	1.36663
		5 to 14 Years	0.474378	0.510158	0.93	0.352	-0.525513	1.47427
		15-48 Years	0.579671	0.561711	1.03	0.302	-0.521262	1.6806
		49 to 59 Years	0.766603	0.576322	1.33	0.183	-0.362967	1.89617
		60 and above	0.716914	0.648491	1.11	0.269	-0.554105	1.98793
	Instrumented:	PMJAY_Enroll
	Instrumental Variable:	Maritial_Status
	Instruments:	1.Type_of_Hospital 2.HospitalDuration 2.Disease_category 3.Disease_category 4.Disease_category 5.Disease_category 2.Place 2.Sex 2.Social_Group 3.Social_Group 4.Social_Group 2.Occupation 3.Occupation 4.Occupation 5.Occupation 2.Education_Category 3.Education_Category 4.Education_Category 2.Age_Category 3.Age_Category 4.Age_Category 5.Age_Category 6.Age_Category 2.Maritial_Status 3.Maritial_Status …
	Wald test of exogeneity:	chi2(1) =0.08		Prob > chi2 = 0.7388
	Weak instrument robust tests and confidence sets for IV probit
	H0: beta[CH40:PMJAY_Enroll] = 0
	Test	Statistic			p-value	Conf. level	Conf. Set
	CLR	stat(.)	=	0.07	0.8951	0.95	entire grid
	K	chi2(1)	=	0.05	0.8237	0.95	entire grid
	J	chi2(2)	=	0.65	0.7225	0.95	entire grid
	K-J		<n.a.>		0.86	95% (96%,99%)	entire grid
	AR	chi2(3)	=	0.7	0.8733	0.95	entire grid
	Wald	chi2(1)	=	0.04	0.8449	0.95	[-7.36833,
	Confidence sets estimated for 100 points in [-14.0681, 12.731]. Number of obs N = 2275.
	Table S14.2:	IV Model for CHE40 (IVPROBIT)
		(with PFHI Enrolled as one of the variables)
	. ivprobit CHE40 i.Type_of_Hospital i.HospitalDuration i.Disease_category i.Place i.Sex i.Social_Group i.Occupation i.Education_Category i.Age_Category (PFHI=i.Maritial_Status), twostep
	Variable	Categories	Coef.	Std. Err.	z	P>|t|	[95% Conf.Interval]
	PFHI	No	1
		Yes	-0.679258	2.05065	-0.33	0.74	-4.69846	3.33994
	Type of Hospital	Public	1
		Private	0.843545	0.0911722	9.25	< 0.01	0.664851	1.02224
	Hospital Duration	<= 3 Days	1
		> 3 Days	0.922105	0.123284	7.48	< 0.01	0.680473	1.16374
	Disease category	Communicable Disease	1
		NCD	0.752844	0.117066	6.43	< 0.01	0.5234	0.982288
		Pregency Related	0.348229	0.226205	1.54	0.124	-0.0951243	0.791582
		Emergency/Injury	0.860394	0.14511	5.93	< 0.01	0.575983	1.14481
		Others	0.413259	0.276503	1.49	0.135	-0.128676	0.955195
	Place	Rural	1
		Urban	-0.333337	0.0999114	-3.34	< 0.01	-0.52916	-0.137515
	Sex	Male	1
		Female	-0.0355683	0.0928451	-0.38	0.702	-0.217541	0.146405
	Social Group	ST	1
		SC	0.148132	0.305023	0.49	0.627	-0.449703	0.745967
		OBC	0.138693	0.198505	0.7	0.485	-0.250369	0.527755
		Othes	-0.0251386	0.719291	-0.03	0.972	-1.43492	1.38465
	Occupation	Formal Sector Job	1
		Self Employed	0.0826077	0.243163	0.34	0.734	-0.393983	0.559199
		Informal Sector	0.146963	0.215187	0.68	0.495	-0.274795	0.568721
		Unemployed	1.36896	0.601725	2.28	0.023	0.1896	2.54832
		Other	-0.242891	0.294133	-0.83	0.409	-0.819382	0.3336
	Education	Not Literate	1
		Primary	0.196633	0.306661	0.64	0.521	-0.404411	0.797677
		High School	0.256171	0.529556	0.48	0.629	-0.781739	1.29408
		Graduation and above	0.383429	0.584674	0.66	0.512	-0.762511	1.52937
	Age category	0-1 Year	1
		1-4 Years	0.368254	0.510787	0.72	0.471	-0.632869	1.36938
		5 to 14 Years	0.49565	0.514073	0.96	0.335	-0.511915	1.50321
		15-48 Years	0.62216	0.57059	1.09	0.276	-0.496176	1.7405
		49 to 59 Years	0.853677	0.664891	1.28	0.199	-0.449484	2.15684
		60 and above	0.792689	0.700756	1.13	0.258	-0.580768	2.16615
	Instrumented:	PFHI
	Instrumental Variable	Maritial_Status
	Instruments:	1.Type_of_Hospital 2.HospitalDuration 2.Disease_category 3.Disease_category 4.Disease_category 5.Disease_category 2.Place 2.Sex 2.Social_Group 3.Social_Group 4.Social_Group 2.Occupation 3.Occupation 4.Occupation 5.Occupation 2.Education_Category 3.Education_Category 4.Education_Category 2.Age_Category 3.Age_Category 4.Age_Category 5.Age_Category 6.Age_Category 2.Maritial_Status 3.Maritial_Status …
	Wald test of exogeneity:		chi2(1) =	0.13	Prob > chi2 = 0.7202
	Weak instrument robust tests and confidence sets for IV probit
	H0: beta[CH40:PFHI] = 0
	Test	Statistic			p-value	Conf. level		Conf. Set
	CLR	stat(.)	=	0.13	0.8067	0.95		entire grid
	K	chi2(1)	=	0.12	0.7337	0.95		entire grid
	J	chi2(2)	=	0.5	0.7785	0.95		entire grid
	K-J	<n.a.>			0.7825	95% (96%,99%)		entire grid
	AR	chi2(3)	=	0.62	0.8926	0.95		entire grid
	Wald	chi2(1)	=	0.11	0.7405	0.95		[-4.69846,3.33994]
	Confidence sets estimated for 100 points in [-8.71766, 7.35915].
	Number of obs N = 2275.
